# Supplementary material for: Dual Switch in Lipid Metabolism in Cervical Epithelial Cells during Dysplasia Development Observed Using Raman Microscopy and Molecular Methods
Source: Cancers (Basel). 2021 Apr 21;13(9):1997. doi: 10.3390/cancers13091997 (PMC8122332; doi:10.3390/cancers13091997)
Supplement: Supplementary file 1 [file cancers-13-01997-s001.zip]

Archive with 1 entries (1 files):
- cancers-1179496-supplementary.pdf
